# Supplementary material for: Genetic and Phenotypic Analysis of Phage-Resistant Mutant Fitness Triggered by Phage–Host Interactions
Source: Int J Mol Sci. 2023 Oct 26;24(21):15594. doi: 10.3390/ijms242115594 (PMC10648725; doi:10.3390/ijms242115594)
Supplement: Supplementary file 1 [file ijms-24-15594-s001.zip]

Archive with 1 entries (1 files):
- ijms-2662574-supplementary.pdf
